# Supplementary material for: Metabolites Concentration in Plasma and Heart Tissue in Relation to High Sensitive Cardiac Troponin T Level in Septic Shock Pigs
Source: Metabolites. 2022 Apr 2;12(4):319. doi: 10.3390/metabo12040319 (PMC9024493; doi:10.3390/metabo12040319)
Supplement: Supplementary file 1 [file metabolites-12-00319-s001.zip]

Archive with 2 entries (2 files):
- Suppl Table_ S2.xls
- supplemental material.pdf
